# Supplementary material for: Prevalence, clinical presentations, and feto-maternal outcomes of eclampsia in a teaching hospital setting in Tigray region, Ethiopia: A five-year review
Source: PLoS One. 2025 Oct 8;20(10):e0332620. doi: 10.1371/journal.pone.0332620 (PMC12507309; doi:10.1371/journal.pone.0332620)
Supplement: S1 Data — (XLS) [file pone.0332620.s001.xls]

## Sheet: Sheet1
11	2008	38	>35	Rural	Tigray	With referral paper	Health center	Yes	Health center	Yes	39	4	9	9	0	0	0	Singleton	Health facility	16	Antepartum	No	No	No	No	.	Alive	Yes	7	9	Male	1800	1500-2499	Cesarean delivery	failed induction	Failed induction	Discharged alive		.	No	No	No	Yes	15	117	38	197000
27	2012	38	>35	Rural	Tigray	With referral paper	Hospital	No		Yes	12	0	5	3	2	0	0	Singleton	Home	24	Antepartum	Yes	No	No	Yes	.	Perinatal death	No			Undocumented		Undocumented	Expelled	abortion		Discharged alive		.	No	No	No	Yes	12	439	431	38000	2.7
17	2008	22	20-35	Rural	Tigray	With referral paper	Health center	No		No			1	1	0	0	0	Singleton	Home	24	Antepartum	Yes	Yes	Yes	Yes	.	Perinatal death	No			Male	1700	1500-2499	Spontaneous Vaginal delivery	.		Discharged alive		.	Yes	Yes	No	No	12	13	8	112000
23	2008	20	20-35	Urban	Tigray	Self-referred		Yes	Hospital	Yes	34	0	5	1	4	0	0	Singleton	Health facility	16	Antepartum	Yes	Yes	Yes	No	.	Alive	Yes	7	8	Female	1600	1500-2499	Cesarean delivery	eclampsia+breech	Breech presentation	Discharged alive		.	No	No	No	No	12	46	33	176000	0.1
12	2010	18	<20	Rural	Tigray	With referral paper	Health center	Yes	Health center	No			1	1	0	0	0	Singleton	Home	16	Antepartum	No	No	No	No	.	Alive	Yes	6	9	Female	3500	2500-3999	Cesarean delivery	CPD	CPD	Discharged alive		.	No	No	No	No	14	42	20	173000
20	2012	20	20-35	Rural	Tigray	With referral paper	Health center	Yes	Health center	Yes	38	4	1	1	0	0	0	Singleton	Home	16	Antepartum	Yes	No	Yes	No	.	Perinatal death	No			Undocumented	2300	1500-2499	Spontaneous Vaginal delivery	.		Discharged alive		.	No	No	No	Yes	13.2	121	155	263000
6	2011	21	20-35	Rural	Tigray	Self-referred		Yes	Health center	No			1	1	0	0	0	Singleton	Home	5	Antepartum	Yes	Yes	No	No	.	Alive	Yes	6	7	Male	2300	1500-2499	Cesarean delivery	eclampsia+unfovarable bishop	Unfavorable bishop	Discharged alive		.	No	No	No	No	14.5	22	12	193000
22	2012	25	20-35	Urban	Tigray	With referral paper	Health center	Yes	Health center	Yes	34	0	1	1	0	0	0	Singleton	Home	1	Antepartum	Yes	Yes	Yes	Yes	.	Perinatal death	No			Female	2100	1500-2499	Spontaneous Vaginal delivery	.		Discharged alive		.	Yes	No	No	Yes	7.6	212	135	29000
2	2010	34	20-35	Rural	Afar	With referral paper	Private	Yes	Health center	No			6	6	0	0	0	Singleton	Home	1	Antepartum	Yes	No	Yes	Yes	LGIF	Alive	Yes	8	9	Male		Undocumented	Cesarean delivery	poor labor progress+eclampsia	Poor progress of labor	Discharged alive		.	No	No	No	Yes	8.5	110	127	238000
3	2012	20	20-35	Rural	Tigray	With referral paper	Hospital	Yes	Health center	No			1	1	0	0	0	Singleton	Home	16	Antepartum	No	No	No	No	.	Alive	Yes	6	8	Male	3800	2500-3999	Cesarean delivery	obstructed labor	Obstructed labor	Discharged alive		.	No	Yes	No	No	14	42		199000
8	2011	25	20-35	Rural	Tigray	With referral paper	Health center	Yes	Health center	No			2	2	0	0	0	Singleton	Home	19	Postpartum	No	No	No	No	.	Alive	No			Female		Undocumented	Spontaneous Vaginal delivery	.		Discharged alive		.	No	No	No	Yes	14	492	199	33000
1	2012	24	20-35	Rural	Tigray	Self-referred		Yes	Health center	Yes	38	0	2	1	0	1	0	Singleton	Home	2	Antepartum	Yes	No	No	No	.	Alive	Yes	7	9	Male	3200	2500-3999	Cesarean delivery	eclampsia+breech	Breech presentation	Discharged alive		.	No	No	No	No	13	37		162000	0.1
30	2012	19	<20	Rural	Tigray	With referral paper	Health center	No		No			1	1	0	0	0	Singleton	Health facility	1	Intrapartum	Yes	No	No	No	.	Alive	No			Undocumented		Undocumented	Spontaneous Vaginal delivery	.		Discharged alive		.	No	No	No	Yes	14	256	208	226000	0.4
9	2012	25	20-35	Rural	Tigray	With referral paper	Hospital	Yes	Health center	No			1	1	0	0	0	Singleton	Health facility	16	Antepartum	No	No	Yes	No	.	Alive	Yes	6	7	Male	3100	2500-3999	Cesarean delivery	CPD	CPD	Discharged alive		.	Yes	No	No	No	14			89000
28	2012	20	20-35	Urban	Tigray	With referral paper	Private	Yes	Private	No			1	1	0	0	0	Singleton	Health facility	16	Postpartum	No	No	No	No	.	Alive	Yes	8	9	Male	3400	2500-3999	Cesarean delivery	labor abnormality	Poor progress of labor	Discharged alive		.	No	No	No	No	12	27	13	204000	0.1
7	2010	25	20-35	Rural	Tigray	With referral paper	Hospital	Yes	Health center	Yes	35	6	3	3	0	0	0	Twin	Home	24	Antepartum	Yes	Yes	Yes	No	.	Alive	Yes	8	9	Female	2300	1500-2499	Cesarean delivery	twin+eclampsia	Twin pregnancy	Discharged alive		.	No	No	No	No	14	27	13	243000
29	2010	20	20-35	Urban	Amhara	With referral paper	Health center	No		No			1	1	0	0	0	Singleton	Home	24	Antepartum	Yes	No	No	No	.	Perinatal death	No			Male	2500	2500-3999	Spontaneous Vaginal delivery	.		Discharged alive		.	No	No	No	Yes	14	29	196	141000	0.8
24	2013	18	<20	Rural	Tigray	With referral paper	Health center	Yes	Health center	Yes	38	4	1	1	0	0	0	Singleton	Home	72	Antepartum	Yes	No	Yes	Yes	.	Perinatal death	No			Male	3200	2500-3999	Spontaneous Vaginal delivery	.		Discharged alive		.	No	Yes	No	Yes	16		192	86000	0.3
14	2013	20	20-35	Rural	Tigray	With referral paper	Health center	Yes	Health center	No			1	1	0	0	0	Singleton	Home	24	Antepartum	No	No	No	Yes	.	Perinatal death	No			Undocumented		Undocumented	Spontaneous Vaginal delivery	.		Discharged alive		.	No	No	No	No	16	48	33	309000
25	2010	20	20-35	Rural	Afar	With referral paper	Health center	Yes	Health center	No			1	1	0	0	0	Twin	Home	4	Antepartum	Yes	No	No	No	.	Alive	Yes	6	7	Male	1900	1500-2499	Cesarean delivery	twin+eclampsia	Twin pregnancy	Discharged alive		.	No	No	No	No	9.6	42	46	233000
4	2010	18	<20	Urban	Tigray	With referral paper	Hospital	Yes	Health center	Yes	35	2	1	1	0	0	0	Twin	Home	16	Antepartum	Yes	No	No	No	.	Alive	Yes	8	9	Female	2500	2500-3999	Cesarean delivery	twin+eclampsia	Twin pregnancy	Discharged alive		.	No	Yes	No	Yes	13	103		227000
15	2012	22	20-35	Urban	Tigray	With referral paper	Hospital	Yes	Hospital	Yes	35	2	1	1	0	0	0	Singleton	Home	24	Antepartum	Yes	Yes	Yes	No	.	Alive	Yes	6	8	Female	1800	1500-2499	Vacuum	.		Discharged alive		.	Yes	Yes	Yes	Yes	9.8	225	87	83000	0.3
5	2013	18	<20	Rural	Afar	With referral paper	Hospital	Yes	Health center	No			1	1	0	0	0	Singleton	Home	16	Antepartum	Yes	No	Yes	No	paraplagia	Alive	Yes	5	7	Male	1800	1500-2499	Cesarean delivery	fetal bradycardia	NRFHRP	Discharged alive		.	No	No	No	No	13			127000
26	2013	35	20-35	Rural	Tigray	Self-referred		Yes	Health center	No			6	6	0	0	0	Singleton	Home	48	Intrapartum	No	No	No	No	.	Alive	Yes	8	9	Female	1800	1500-2499	Cesarean delivery	eclampsia+unfovabishop	Unfavorable bishop	Discharged alive		.	No	No	No	No	9.1	70	36	216000
21	2010	35	20-35	Urban	Afar	With referral paper	Health center	No		No			6	6	0	0	0	Singleton	Home	96	Antepartum	Yes	No	No	No	.	Perinatal death	No			Undocumented	2500	2500-3999	Spontaneous Vaginal delivery	.		Discharged alive		.	No	Yes	No	Yes	4	227	128	286000	0.3
13	2012	20	20-35	Rural	Tigray	With referral paper	Hospital	Yes	Health center	No			2	2	0	0	0	Singleton	Home	24	Antepartum	Yes	Yes	No	No	easy fatigablity	Perinatal death	Yes	0	0	Undocumented		Undocumented	Spontaneous Vaginal delivery	.		Discharged alive		.	No	No	No	Yes	17	440	190	77000	0.1
19	2012	35	20-35	Rural	Tigray	With referral paper	Hospital	Yes	Health center	No			8	8	0	0	0	Singleton	Home	24	Antepartum	Yes	Yes	Yes	No	.	Alive	Yes	8	9	Female	2100	1500-2499	Cesarean delivery	eclampsia+preterm	Unfavorable bishop	Dead	After delivery	intracranial hmg	No	No	No	No	15	203	52	216000	0.4
18	2010	24	20-35	Urban	Tigray	With referral paper	Health center	Yes	Health center	No			1	1	0	0	0	Singleton	Home	16	Postpartum	Yes	Yes	No	No	.	Alive	No			Male	4500	>4000	Cesarean delivery	fetal macrosomia+laborabnormal	Poor progress of labor	Discharged alive		.	No	No	No	No	13	14	12	319000	0.1
10	2012	19	<20	Rural	Tigray	With referral paper	Hospital	No		No			1	1	0	0	0	Singleton	Home	10	Antepartum	Yes	Yes	Yes	Yes	.	Alive	Yes	6	8	Male	1900	1500-2499	Cesarean delivery	failed induction	Failed induction	Discharged alive		.	No	No	No	No	14	27	24	304000
16	2009	20	20-35	Urban	Tigray	With referral paper	Hospital	Yes	Hospital	Yes	40	0	1	1	0	0	0	Singleton	Health facility	16	Intrapartum	No	No	No	No	.	Alive	Yes	8	9	Female	3200	2500-3999	Forceps	.		Discharged alive		.	No	Yes	No	No	7.7	19	13
29	2011	22	20-35	Urban	Tigray	With referral paper	Hospital	Yes	Hospital	No			1	1	0	0	0	Singleton	Health facility	0	Antepartum	Yes	Yes	Yes	No	.	Alive	Yes	9	10	Male	2400	1500-2499	Cesarean delivery	eclampsia with unfavorable	Unfavorable bishop	Discharged alive		.	No	No	No	No	6.2	27	22	243000	0.2	0.5
1	2011	27	20-35	Rural	Tigray	Self-referred		Yes	Hospital	Yes	35	0	4	4	0	0	0	Singleton	Health facility	0	Antepartum	Yes	Yes	Yes	Yes	.	Perinatal death	No			Female	2400	1500-2499	Cesarean delivery	ECLAMPSIA+PREVIOUS C/S SCAR	Previous scar	Discharged alive		.	Yes	Yes	No	No	6.3	49	25	108000
22	2012	25	20-35	Urban	Tigray	With referral paper	Health center	Yes	Health center	Yes	34	0	1	1	0	0	0	Singleton	Home	1	Antepartum	Yes	Yes	Yes	Yes	.	Perinatal death	Yes	0	0	Female	2100	1500-2499	Spontaneous Vaginal delivery	.		Discharged alive		.	Yes	Yes	No	Yes	14	630	340	30000
44	2012	28	20-35	Urban	Tigray	Self-referred		Yes	Hospital	No			1	1	0	0	0	Singleton	Health facility	16	Antepartum	Yes	No	Yes	No	.	Alive	Yes	8	9	Male	3400	2500-3999	Cesarean delivery	Imminent Eclampsia	Unfavorable bishop	Discharged alive		.	No	No	No	No	12.3	26	7
59	2012	28	20-35	Urban	Tigray	Self-referred		Yes	Hospital	Yes	37	6	1	1	0	0	0	Singleton	Health facility	0	Antepartum	Yes	Yes	Yes	No	.	Alive	Yes	8	9	Male	3400	2500-3999	Cesarean delivery	FAILED INDUCTION	Failed induction	Discharged alive		.	No	No	No	No	13.4	27		223000
45	2007	23	20-35	Rural	Tigray	With referral paper	Health center	Yes	Health center	No			2	2	0	0	0	Singleton	Home	1	Intrapartum	Yes	Yes	Yes	No	.	Alive	Yes	8	9	Female	2700	2500-3999	Spontaneous Vaginal delivery	.		Discharged alive		.	No	No	No	No	13.5	164	139	189000	0.2	0.2
8	2011	24	20-35	Rural	Tigray	With referral paper	Health center	No		No			1	1	0	0	0	Singleton	Health facility	0	Postpartum	Yes	Yes	Yes	No	loss of consciousness	Alive	No			Female		Undocumented	Vacuum	.		Discharged alive		.	No	No	No	No	13			267000
4	2009	25	20-35	Rural	Tigray	With referral paper	Health center	No		No			2	1	1	0	0	Singleton	Health facility	16	Postpartum	No	No	No	No	.	Perinatal death	No			Undocumented		Undocumented	Spontaneous Vaginal delivery	.		Discharged alive		.	No	No	No	No	15.7	52	28	181000
37	2011	23	20-35	Rural	Tigray	With referral paper	Health center	Yes	Health center	No			1	1	0	0	0	Singleton	Home	20	Intrapartum	Yes	No	No	No	.	Alive	Yes	5	9	Male	2500	2500-3999	Forceps	.		Discharged alive		.	Yes	No	No	No	12.5
15	2009	21	20-35	Rural	Tigray	With referral paper	Hospital	Yes	Hospital	Yes	40	0	1	1	0	0	0	Singleton	Health facility	0	Intrapartum	No	No	No	No	seizure	Alive	Yes	8	10	Female	3200	2500-3999	Forceps	.		Discharged alive		.	No	No	No	No	13.8	19	13	172000
55	2008	20	20-35	Urban	Tigray	Self-referred		Yes	Hospital	Yes	34	0	5	1	4	0	0	Singleton	Health facility	0	Antepartum	Yes	Yes	Yes	No	.	Alive	Yes	8	9	Female	1700	1500-2499	Cesarean delivery	breech and eclampsia	Breech presentation	Discharged alive		.	No	No	No	No	12.1			176000	0.1	0.4
41	2008	35	20-35	Rural	Tigray	With referral paper	Hospital	Yes	Health center	No			9	9	0	0	0	Singleton	Health facility	0	Postpartum	Yes	No	No	No	.	Perinatal death	No			Male		Undocumented	Spontaneous Vaginal delivery	.		Dead	After delivery	MgSO4 Toxicity	No	No	No	No	12.5			334000
20	2013	18	<20	Urban	Afar	With referral paper	Hospital	Yes	Health center	Yes	34	0	1	1	0	0	0	Singleton	Home	8	Antepartum	Yes	Yes	No	No	.	Perinatal death	Yes	0	0	Female	1000	<1500	Spontaneous Vaginal delivery	.		Discharged alive		.	No	No	No	No	13	33	14	356
28	2013	18	<20	Urban	Tigray	With referral paper	Health center	Yes	Hospital	Yes	38	4	1	1	0	0	0	Singleton	Home	72	Antepartum	Yes	No	Yes	Yes	.	Perinatal death	Yes	0	0	Male	3200	2500-3999	Spontaneous Vaginal delivery	.		Discharged alive		.	No	Yes	No	Yes	12.2	19	17	79000	0.7
15	2013	20	20-35	Rural	Tigray	Self-referred		Yes	Health center	No			1	1	0	0	0	Twin	Home	24	Antepartum	No	No	No	No	.	Alive	Yes	7	8	Male	2000	1500-2499	Vacuum	.		Discharged alive		.	No	No	No	No	14.1	90	50	224000
26	2013	18	<20	Rural	Tigray	With referral paper	Health center	No		No			1	1	0	0	0	Singleton	Home	24	Postpartum	Yes	No	No	No	.	Alive	No			Undocumented		Undocumented	Spontaneous Vaginal delivery	.		Discharged alive		.	No	Yes	No	No	5.2	29	10	110000	6.6	2.4
25	2013	20	20-35	Urban	Tigray	Self-referred		No		No			1	1	0	0	0	Twin	Health facility	12	Postpartum	No	No	No	No	.	Alive	Yes	6	10	Female	2000	1500-2499	Spontaneous Vaginal delivery	.		Discharged alive		.	No	No	No	No	13	62	24	100000
16	2013	24	20-35	Urban	Tigray	With referral paper	Hospital	Yes	Health center	No			2	2	0	0	0	Singleton	Home	14	Postpartum	Yes	Yes	Yes	No	.	Alive	Yes	8	9	Male	3200	2500-3999	Spontaneous Vaginal delivery	.		Discharged alive		.	No	No	No	Yes	11.4	420	106	86000	6	3
2	2013	24	20-35	Urban	Tigray	With referral paper	Hospital	Yes	Hospital	No			2	2	0	0	0	Singleton	Home	14	Postpartum	Yes	Yes	No	No	.	Alive	Yes	8	9	Male	3200	2500-3999	Spontaneous Vaginal delivery	.		Discharged alive		.	No	No	No	Yes	11.1	420	106	86000	6.4	3.3
22	2013	19	<20	Urban	Tigray	Self-referred		Yes	Private	No			1	1	0	0	0	Twin	Health facility	0	Postpartum	Yes	No	No	No	.	Alive	Yes	8	9	Undocumented	2500	2500-3999	Spontaneous Vaginal delivery	.		Discharged alive		.	No	No	No	No	12.5
20	2013	26	20-35	Urban	Tigray	With referral paper	Hospital	Yes	Health center	Yes	39	4	2	1	1	0	0	Singleton	Home	8	Antepartum	Yes	Yes	Yes	No	.	Alive	Yes	8	9	Undocumented	2700	2500-3999	Spontaneous Vaginal delivery	.		Discharged alive		.	No	No	No	No	13.1			161000
50	2013	27	20-35	Rural	Afar	With referral paper	Hospital	Yes	Health center	Yes	34	6	1	1	0	0	0	Singleton	Home	24	Antepartum	Yes	Yes	No	No	.	Alive	Yes	7	9	Male	2300	1500-2499	Cesarean delivery	UNFAVORABLE BISHOP AND ECLAMPS	Unfavorable bishop	Discharged alive		.	No	No	No	No	10.7	17	18	329000
32	2013	28	20-35	Rural	Tigray	With referral paper	Hospital	Yes	Health center	No			3	3	0	0	0	Singleton	Home	7	Antepartum	Yes	Yes	No	No	.	Alive	Yes	8	9	Female	3400	2500-3999	Spontaneous Vaginal delivery	.		Discharged alive		.	No	No	No	No	13.6	24	15	184000
2	2013	18	<20	Urban	Afar	With referral paper	Hospital	No		Yes	30	5	1	1	0	0	0	Singleton	Home	10	Antepartum	Yes	Yes	Yes	No	Lower extremity weakness	Alive	Yes	3	7	Male	1800	1500-2499	Cesarean delivery	Fetal bradycardia	NRFHRP	Discharged alive		.	No	No	No	No	13.1			127
4	2013	30	20-35	Rural	Tigray	With referral paper	Health center	Yes	Health center	No			6	6	0	0	0	Singleton	Home	48	Antepartum	Yes	Yes	No	No	.	Alive	Yes	8	9	Female	1800	1500-2499	Cesarean delivery	eclampsia with unfavorable bis	Unfavorable bishop	Discharged alive		.	No	No	No	No	12.4	36	70	273000	0.1
2	2013	30	20-35	Rural	Tigray	With referral paper	Health center	Yes	Health center	Yes	37	0	5	4	1	0	0	Singleton	Home	16	Antepartum	Yes	Yes	No	No	no	Alive	Yes	7	10	Male	2400	1500-2499	Spontaneous Vaginal delivery	.		Discharged alive		.	No	Yes	No	No	14.1	69	22	138000
49	2013	20	20-35	Rural	Tigray	With referral paper	Health center	Yes	Health center	Yes	41	1	1	1	0	0	0	Singleton	Home	6	Intrapartum	Yes	No	Yes	Yes	.	Alive	Yes	6	8	Male	3300	2500-3999	Cesarean delivery	LATENT WITH THICK MECONIUM	LFSOL with thick meconium	Discharged alive		.	No	No	No	Yes	14.7	290	57	44000
23	2014	28	20-35	Urban	Tigray	With referral paper	Hospital	Yes	Health center	No			2	2	0	0	0	Singleton	Home	1	Postpartum	Yes	No	No	No	.	Perinatal death	Yes	0	0	Male	3100	2500-3999	Spontaneous Vaginal delivery	.		Discharged alive		.	No	Yes	No	No	9.6	766	331	25000	0.1
35	2012	25	20-35	Rural	Tigray	With referral paper	Health center	Yes	Health center	No			1	1	0	0	0	Singleton	Home	18	Antepartum	Yes	Yes	No	No	.	Alive	No			Female	2700	2500-3999	Spontaneous Vaginal delivery	.		Discharged alive		.	No	No	No	No	17	61		114
30	2014	20	20-35	Urban	Tigray	Self-referred		Yes	Hospital	No			2	2	0	0	0	Twin	Health facility	0	Postpartum	No	No	No	No	.	Alive	Yes	7	9	Female	2300	1500-2499	Spontaneous Vaginal delivery	.		Discharged alive		.	No	No	No	No	12.6	17		140000
19	2014	25	20-35	Rural	Tigray	With referral paper	Hospital	Yes	Health center	Yes	30	0	1	1	0	0	0	Singleton	Home	12	Antepartum	Yes	No	No	Yes	loss of conciousness, Fever	Perinatal death	Yes	0	0	Male	1500	1500-2499	Cesarean delivery	coma 2ry to eclampsia	coma	Discharged alive		.	No	No	No	Yes	13.9	219		267000	0.2
29	2014	21	20-35	Rural	Tigray	With referral paper	Hospital	No		No			1	1	0	0	0	Singleton	Health facility	1	Intrapartum	Yes	Yes	Yes	Yes	.	Alive	Yes	8	9	Male	3000	2500-3999	Cesarean delivery	Contracted pelvis, G3 MSAF	CPD	Discharged alive		.	No	No	No	No	12.5		10
43	2014	32	20-35	Urban	Tigray	With referral paper	Hospital	Yes	Hospital	Yes	40	0	4	4	0	0	0	Singleton	Health facility	0	Antepartum	Yes	Yes	Yes	No	.	Alive	Yes	7	8	Male	2900	2500-3999	Cesarean delivery	failed induction	Failed induction	Discharged alive		.	No	Yes	No	No	6.5		7	199000	0.1
13	2008	22	20-35	Rural	Tigray	With referral paper	Health center	No		No			1	1	0	0	0	Singleton	Home	48	Antepartum	Yes	Yes	Yes	Yes	.	Perinatal death	No			Male	1700	1500-2499	Spontaneous Vaginal delivery	.		Discharged alive		.	Yes	Yes	No	No	12.3	55	37	177000
6	2013	23	20-35	Rural	Tigray	With referral paper	Health center	Yes	Health center	No			2	2	0	0	0	Singleton	Health facility	4	Postpartum	Yes	Yes	Yes	No	.	Alive	No			Female	1400	<1500	Spontaneous Vaginal delivery	.		Discharged alive		.	No	No	No	No	12.5	45	40
4	2008	18	<20	Rural	Tigray	With referral paper	Hospital	Yes	Health center	No			1	1	0	0	0	Singleton	Home	10	Antepartum	Yes	Yes	Yes	Yes	.	Perinatal death	Yes	0	0	Male		Undocumented	Spontaneous Vaginal delivery	.		Discharged alive		.	No	No	No	Yes	13.9	105	66	336000
12	2011	31	20-35	Urban	Tigray	With referral paper	Hospital	Yes	Hospital	No			1	1	0	0	0	Singleton	Home	72	Antepartum	Yes	No	Yes	Yes	.	Alive	Yes	7	7	Male	1500	1500-2499	Cesarean delivery	UNFAVORABLE BISHOP	Unfavorable bishop	Discharged alive		.	No	No	No	No	18.1	34		18200
12	2009	35	20-35	Urban	Tigray	With referral paper	Hospital	Yes	Health center	Yes	24	0	10	8	2	0	0	Singleton	Home	16	Postpartum	No	No	No	No	.	Perinatal death	Yes	0	0	Undocumented	500	<1500	Expelled	.		Discharged alive		.	No	No	No	No	6.7	40	14	301000
13	2009	33	20-35	Urban	Tigray	With referral paper	Private	Yes	Private	Yes	35	4	2	2	0	0	0	Singleton	Health facility	0	Postpartum	Yes	Yes	Yes	No	.	Alive	Yes	5	7	Female	2500	2500-3999	Cesarean delivery	fetal bradycardia	NRFHRP	Discharged alive		.	Yes	No	No	No	11.7	67	55	286000
17	2009	16	<20	Rural	Afar	With referral paper	Health center	Yes	Health center	Yes	34	5	1	1	0	0	0	Singleton	Health facility	0	Postpartum	No	No	No	No	.	Alive	Yes	8	9	Female	2100	1500-2499	Cesarean delivery	CONTRACTED PELVIS	CPD	Discharged alive		.	No	No	No	No	10	29	19
19	2009	23	20-35	Rural	Tigray	With referral paper	Hospital	No		Yes	27	2	1	1	0	0	0	Singleton	Home	24	Antepartum	Yes	Yes	Yes	Yes	QUADRIPARESIS	Perinatal death	Yes	0	0	Male	1000	<1500	Spontaneous Vaginal delivery	.		Discharged alive		.	Yes	No	No	Yes	13.1	20	10	7000	0.2
5	2009	30	20-35	Urban	Tigray	With referral paper	Hospital	Yes	Health center	No			7	7	0	0	0	Singleton	Home	24	Postpartum	No	No	No	Yes	.	Alive	No			Female		Undocumented	Spontaneous Vaginal delivery	.		Dead	After delivery	MULTIORGAN FAILURE	No	No	No	No	17.8	45	17	217000	0.5
26	2009	27	20-35	Rural	Tigray	With referral paper	Hospital	Yes	Health center	Yes	21	4	1	0	1	0	0	Singleton	Home	24	Antepartum	Yes	Yes	Yes	No	.	Perinatal death	No			Female		Undocumented	Expelled	.		Discharged alive		.	No	No	No	No	13.5	114	48	133000
24	2011	23	20-35	Rural	Tigray	Self-referred		Yes	Hospital	Yes	32	5	4	3	1	0	0	Singleton	Health facility	0	Antepartum	No	No	Yes	Yes	.	Alive	Yes	7	8	Undocumented	1400	<1500	Spontaneous Vaginal delivery	.		Discharged alive		.	No	No	No	No	14	108	62	216000
1	2011	21	20-35	Urban	Tigray	Self-referred		Yes	Hospital	Yes	37	3	1	1	0	0	0	Twin	Health facility	0	Postpartum	No	No	No	No	no	Alive	Yes	8	9	Male	2200	1500-2499	Cesarean delivery	twin pregnancy with twin A BRE	Twin pregnancy	Discharged alive		.	No	No	No	No	11.1	43	15	239000
37	2009	20	20-35	Rural	Tigray	With referral paper	Health center	Yes	Health center	No			3	3	0	0	0	Singleton	Home	4	Postpartum	No	No	No	No	.	Alive	No			Undocumented		Undocumented	Spontaneous Vaginal delivery	.		Dead	After delivery	CARDIAC ARREST+HYPOXIC ISCHEMI	No	No	No	No	15.6	99	80	125000
4	2009	25	20-35	Rural	Afar	With referral paper	Hospital	No		No			2	2	0	0	0	Singleton	Home	38	Postpartum	Yes	Yes	Yes	No	.	Perinatal death	No			Undocumented		Undocumented	Spontaneous Vaginal delivery	.		Discharged alive		.	No	No	No	Yes	9.2	244	206	84000
9	2009	22	20-35	Rural	Tigray	With referral paper	Health center	Yes	Health center	Yes	36	5	1	1	0	0	0	Singleton	Home	10	Antepartum	Yes	No	No	No	.	Alive	Yes	3	4	Female	2200	1500-2499	Spontaneous Vaginal delivery	.		Discharged alive		.	No	No	No	No	12	19	31	197000	0.1	0.1
31	2009	40	>35	Rural	Tigray	With referral paper	Hospital	Yes	Health center	Yes	41	0	8	7	1	0	0	Singleton	Home	12	Antepartum	No	No	No	No	.	Alive	Yes	4	5	Male	3300	2500-3999	Spontaneous Vaginal delivery	.		Discharged alive		.	No	No	No	No	13.9	29	10	230000	0.2
20	2010	19	<20	Rural	Tigray	With referral paper	Health center	Yes	Health center	No			1	1	0	0	0	Singleton	Home	26	Intrapartum	No	No	No	No	.	Alive	Yes	9	9	Male		Undocumented	Spontaneous Vaginal delivery	.		Discharged alive		.	No	Yes	No	No	11.1	60	18	141000	0.3
31	2012	29	20-35	Urban	Tigray	With referral paper	Private	Yes	Private	Yes	42	5	3	3	0	0	0	Singleton	Health facility	0	Postpartum	Yes	Yes	Yes	No	.	Perinatal death	Yes	0	0	Male	3500	2500-3999	Spontaneous Vaginal delivery	.		Discharged alive		.	Yes	Yes	Yes	Yes	3	91	27	65000
18	2009	32	20-35	Rural	Tigray	With referral paper	Hospital	Yes	Health center	No			1	1	0	0	0	Singleton	Home	99	Intrapartum	Yes	No	Yes	No	loss of conciousness	Perinatal death	Yes	0	0	Undocumented		Undocumented	Spontaneous Vaginal delivery	.		Discharged alive		.	No	Yes	Yes	No	5.4	158	134	125000	0.2	0.4
23	2009	25	20-35	Rural	Afar	With referral paper	Hospital	No		No			2	2	0	0	0	Singleton	Home	18	Postpartum	Yes	Yes	Yes	Yes	.	Perinatal death	No			Undocumented		Undocumented	Spontaneous Vaginal delivery	.		Discharged alive		.	No	No	No	No	9.2	206	244	84000
53	2009	21	20-35	Rural	Tigray	With referral paper	Hospital	Yes	Health center	Yes	38	6	1	1	0	0	0	Singleton	Home	12	Antepartum	Yes	Yes	Yes	No	.	Alive	Yes	5	8	Male	1100	<1500	Cesarean delivery	POOR PROGRESS OF LABOR AND ECL	Poor progress of labor	Discharged alive		.	No	No	No	Yes	13.4	504	258	52000
36	2011	28	20-35	Urban	Tigray	With referral paper	Private	Yes	Private	Yes	37	0	4	3	1	0	0	Singleton	Health facility	0	Postpartum	Yes	Yes	No	No	.	Alive	Yes	8	9	Male	2000	1500-2499	Cesarean delivery	C/D SCAR AND IUGR	Previous scar	Discharged alive		.	No	No	No	No	13.5	16	12	290000
24	2009	20	20-35	Urban	Tigray	With referral paper	Hospital	No		No			1	1	0	0	0	Singleton	Home	1	Intrapartum	Yes	Yes	No	No	.	Perinatal death	Yes	0	0	Female		Undocumented	Spontaneous Vaginal delivery	.		Discharged alive		.	No	Yes	No	No	14.3	46	17	217000
16	2009	27	20-35	Urban	Tigray	With referral paper	Hospital	Yes	Hospital	Yes	37	4	2	2	0	0	0	Singleton	Health facility	6	Antepartum	Yes	No	No	No	.	Alive	Yes	8	9	Female	2500	2500-3999	Cesarean delivery	oligohydramnios	Oligohydramnios	Discharged alive		.	No	No	No	No	14.3	55	66	144000
27	2009	25	20-35	Rural	Afar	With referral paper	Hospital	Yes	Health center	No			1	1	0	0	0	Singleton	Home	24	Antepartum	Yes	Yes	Yes	No	.	Alive	Yes	7	9	Female	1200	<1500	Forceps	.		Discharged alive		.	No	No	No	No	10.3	30	12	190000
25	2010	28	20-35	Urban	Tigray	With referral paper	Hospital	Yes	Hospital	Yes	31	0	2	1	1	0	0	Twin	Home	33	Antepartum	Yes	Yes	No	No	.	Alive	Yes	8	9	Male	1500	1500-2499	Cesarean delivery	TWIN AND ECLAMPSIA	Twin pregnancy	Discharged alive		.	Yes	No	No	No	15.1	30	17	155000	0	0
18	2010	27	20-35	Urban	Tigray	With referral paper	Private	Yes	Hospital	No			1	1	0	0	0	Singleton	Home	3	Postpartum	Yes	Yes	Yes	Yes	.	Alive	No			Female	2500	2500-3999	Spontaneous Vaginal delivery	.		Discharged alive		.	No	No	No	No	16.8	35	36	382000
7	2010	20	20-35	Urban	Tigray	With referral paper	Not specified	Yes	Health center	No			1	1	0	0	0	Singleton	Home	72	Postpartum	Yes	No	No	No	Fever, loss of conciousness	Alive	No			Male		Undocumented	Spontaneous Vaginal delivery	.		Discharged alive		.	No	No	No	No	12.5	75	31		0.2	0.2
21	2010	17	<20	Rural	Tigray	With referral paper	Hospital	Yes	Health center	Yes	36	3	1	1	0	0	0	Singleton	Health facility	0	Antepartum	Yes	Yes	Yes	No	.	Alive	Yes	5	7	Female	2200	1500-2499	Spontaneous Vaginal delivery	.		Discharged alive		.	No	No	No	No	13	113	61	182000	0.1	0.3
54	2010	23	20-35	Rural	Tigray	With referral paper	Hospital	Yes	Health center	Yes	37	5	1	1	0	0	0	Singleton	Home	6	Antepartum	Yes	No	No	No	.	Alive	Yes	8	9	Male	1700	1500-2499	Cesarean delivery	unfavorable bishop	Unfavorable bishop	Discharged alive		.	No	No	No	No	15.6	237	65	148000	0.2	0.1
25	2010	19	<20	Rural	Tigray	With referral paper	Hospital	Yes	Health center	Yes	38	3	1	1	0	0	0	Singleton	Health facility	0	Antepartum	Yes	Yes	Yes	Yes	.	Alive	Yes	7	8	Male	3200	2500-3999	Cesarean delivery	fetal bradycardia	NRFHRP	Discharged alive		.	Yes	Yes	No	Yes	14	215	82	74000	2.6	1.6
34	2010	26	20-35	Urban	Tigray	With referral paper	Not specified	Yes	Not specified	Yes	29	6	2	1	1	0	0	Singleton	Health facility	0	Antepartum	No	No	No	No	.	Perinatal death	Yes	0	0	Female		Undocumented	Cesarean delivery	Breech presentation,prolonged	Breech presentation	Discharged alive		.	No	No	No	No	12.8	24	13	229000
61	2010	35	20-35	Rural	Tigray	With referral paper	Health center	No		No			4	4	0	0	0	Singleton	Home	24	Postpartum	Yes	Yes	Yes	No	SHORTNESS OF BREATH	Alive	No			Male		Undocumented	Spontaneous Vaginal delivery	.		Discharged alive		.	No	Yes	No	No	4.7	227	128	286000	0.2	0.2
23	2010	18	<20	Rural	Tigray	With referral paper	Health center	Yes	Health center	No			1	1	0	0	0	Singleton	Health facility	0	Postpartum	Yes	No	No	No	.	Alive	Yes	8	9	Female	3000	2500-3999	Spontaneous Vaginal delivery	.		Discharged alive		.	No	No	No	No	15.2		760	284000
7	2010	29	20-35	Rural	Tigray	Self-referred		Yes	Health center	No			1	1	0	0	0	Singleton	Home	10	Postpartum	Yes	Yes	Yes	No	.	Alive	No			Male	4500	>4000	Cesarean delivery	fetal macrosomia	macrosomia	Discharged alive		.	No	No	No	No	11.9	14	12	319000	0.1	0.8
6	2010	25	20-35	Rural	Tigray	With referral paper	Hospital	No		No			1	1	0	0	0	Singleton	Home	14	Antepartum	Yes	Yes	No	No	.	Alive	Yes	8	9	Undocumented	1600	1500-2499	Spontaneous Vaginal delivery	.		Discharged alive		.	No	No	Yes	Yes	12	259	100	94000	0.1
24	2010	22	20-35	Rural	Tigray	With referral paper	Hospital	Yes	Hospital	Yes	34	4	1	1	0	0	0	Singleton	Home	24	Antepartum	Yes	No	No	No	.	Alive	Yes	8	9	Female	1800	1500-2499	Cesarean delivery	Eclampsia and s.oligohydramino	Oligohydramnios	Discharged alive		.	No	No	No	No	16.4	22	14	252000
21	2010	28	20-35	Urban	Tigray	Self-referred		Yes	Health center	Yes	37	0	1	1	0	0	0	Singleton	Home	2	Antepartum	Yes	Yes	No	Yes	.	Alive	Yes	8	9	Female	2700	2500-3999	Cesarean delivery	Eclampsia	Unfavorable bishop	Discharged alive		.	No	No	No	No	14.3			351000
39	2010	18	<20	Rural	Afar	With referral paper	Hospital	Yes	Health center	Yes	29	4	2	2	0	0	0	Singleton	Home	48	Antepartum	Yes	Yes	Yes	No	.	Alive	Yes	5	6	Female	1100	<1500	Spontaneous Vaginal delivery	.		Discharged alive		.	No	No	No	No	11.4	57	28	121000	0.1	0.2
15	2010	32	20-35	Rural	Tigray	With referral paper	Hospital	Yes	Health center	Yes	30	2	1	1	0	0	0	Singleton	Home	4	Antepartum	No	No	No	No	.	Perinatal death	Yes	0	0	Female	1000	<1500	Spontaneous Vaginal delivery	.		Discharged alive		.	No	No	No	Yes	10.5	166	198	101000	0.6
5	2010	25	20-35	Rural	Tigray	With referral paper	Hospital	Yes	Health center	Yes	35	6	2	2	0	0	0	Twin	Home	24	Antepartum	Yes	Yes	Yes	No	.	Alive	Yes	8	9	Female	2100	1500-2499	Cesarean delivery	Twin with eclapmsia	Twin pregnancy	Discharged alive		.	No	No	No	No	14.1	12	27	341000
34	2010	31	20-35	Rural	Tigray	With referral paper	Health center	No		Yes	32	3	7	7	0	0	0	Singleton	Home	24	Antepartum	Yes	Yes	No	Yes	.	Alive	Yes	6	8	Male	2200	1500-2499	Spontaneous Vaginal delivery	.		Discharged alive		.	No	No	No	No	13	49	21	601000
32	2010	18	<20	Rural	Tigray	With referral paper	Hospital	Yes	Health center	Yes	35	0	1	1	0	0	0	Twin	Home	21	Antepartum	Yes	No	No	No	TWIN A 2.2KG AND TWIN B IS 2.5KG	Alive	Yes	8	9	Female	2500	2500-3999	Cesarean delivery	FIRST TWIN BREECH	Twin pregnancy	Discharged alive		.	No	No	No	No	7	103	99	279000
1	2012	22	20-35	Rural	Tigray	With referral paper	Hospital	Yes	Health center	Yes	37	1	2	2	0	0	0	Twin	Health facility	0	Postpartum	No	No	No	No	.	Alive	Yes	9	10	Female	2400	1500-2499	Cesarean delivery	Privious cs,twin pregnancy	Twin pregnancy	Discharged alive		.	No	No	No	No	13.6	38	31	141000
8	2012	30	20-35	Rural	Tigray	With referral paper	Hospital	No		No			4	3	1	0	0	Singleton	Home	24	Antepartum	Yes	No	No	No	.	Alive	No			Male	600	<1500	Spontaneous Vaginal delivery	.		Discharged alive		.	No	No	No	No	8.9	115	103	297000
30	2010	22	20-35	Rural	Tigray	With referral paper	Hospital	Yes	Health center	Yes	32	6	1	1	0	0	0	Singleton	Home	24	Antepartum	Yes	Yes	Yes	Yes	1	Perinatal death	No			Undocumented	1400	<1500	Spontaneous Vaginal delivery	.		Discharged alive		.	No	No	No	No	13.7	149	94	132000
38	2010	19	<20	Rural	Tigray	Self-referred		Yes	Health center	Yes	39	4	1	1	0	0	0	Singleton	Home	16	Antepartum	No	No	No	Yes	.	Alive	Yes	5	7	Female	2500	2500-3999	Spontaneous Vaginal delivery	.		Discharged alive		.	No	No	No	No	14.1	43	29	146000
29	2010	31	20-35	Rural	Afar	With referral paper	Private	Yes	Health center	Yes	33	6	6	6	0	0	0	Singleton	Home	24	Antepartum	Yes	Yes	No	Yes	.	Alive	Yes	8	9	Male		Undocumented	Cesarean delivery	POOR PROGRESS LABOUR+ECLAMPSIA	Poor progress of labor	Discharged alive		.	No	No	No	No	8.4	110	127	233000
28	2010	25	20-35	Rural	Amhara	With referral paper	Hospital	Yes	Health center	No			1	1	0	0	0	Singleton	Health facility	0	Intrapartum	No	No	No	No	.	Perinatal death	Yes	0	0	Male		Undocumented	Spontaneous Vaginal delivery	.		Discharged alive		.	No	No	No	No	12.1			228000	2
18	2010	30	20-35	Rural	Tigray	With referral paper	Hospital	Yes	Health center	Yes	37	6	4	4	0	0	0	Singleton	Health facility	0	Antepartum	Yes	Yes	Yes	No	.	Perinatal death	Yes	0	0	Female	2500	2500-3999	Spontaneous Vaginal delivery	.		Discharged alive		.	Yes	No	No	No	6.3	45	20	119000
10	2010	25	20-35	Urban	Tigray	With referral paper	Health center	Yes	Health center	Yes	38	5	1	1	0	0	0	Singleton	Home	24	Antepartum	Yes	No	Yes	No	.	Alive	Yes	7	9	Female	3000	2500-3999	Cesarean delivery	2ry arrest of cervical dilatat	Poor progress of labor	Discharged alive		.	No	No	No	No	12.4	64	38	314000	0.5
5	2010	20	20-35	Rural	Afar	With referral paper	Health center	No		No			2	1	1	0	0	Singleton	Home	24	Antepartum	No	No	No	No	vaginal bleeding	Perinatal death	No			Undocumented	500	<1500	Spontaneous Vaginal delivery	.		Discharged alive		.	No	No	No	No	6.4	36	19	145000
21	2010	29	20-35	Rural	Tigray	With referral paper	Hospital	Yes	Health center	Yes	34	2	3	3	0	0	0	Singleton	Home	16	Antepartum	Yes	Yes	Yes	No	.	Alive	Yes	8	9	Male	1700	1500-2499	Cesarean delivery	ECLAMPSIA+NRBPP	NRFHRP	Discharged alive		.	No	No	No	No	15	410	230	182000
22	2010	24	20-35	Rural	Afar	With referral paper	Hospital	Yes	Health center	No			1	1	0	0	0	Singleton	Health facility	6	Postpartum	No	No	No	No	.	Alive	Yes	6	8	Male	3500	2500-3999	Spontaneous Vaginal delivery	.		Discharged alive		.	No	No	No	No	12.8	41	20	275000
10	2010	26	20-35	Urban	Tigray	With referral paper	Hospital	No		No			3	3	0	0	0	Singleton	Home	16	Postpartum	No	No	No	No	Loss of conciousness	Perinatal death	Yes	0	0	Undocumented		Undocumented	Spontaneous Vaginal delivery	.		Discharged alive		.	No	No	No	No	7.4			368000
13	2010	20	20-35	Urban	Amhara	With referral paper	Hospital	No		Yes	38	0	1	1	0	0	0	Singleton	Home	24	Antepartum	Yes	No	No	No	.	Perinatal death	Yes	0	0	Male	2500	2500-3999	Spontaneous Vaginal delivery	.		Discharged alive		.	No	No	No	No	14.3	401	196	141000	0.8	0.3
14	2010	20	20-35	Rural	Tigray	With referral paper	Hospital	Yes	Hospital	Yes	31	5	1	1	0	0	0	Singleton	Health facility	16	Antepartum	Yes	Yes	Yes	No	.	Alive	Yes	4	6	Male	2100	1500-2499	Spontaneous Vaginal delivery	.		Discharged alive		.	No	No	No	No	14.7	27	16	282000	0.1	0.1
40	2010	16	<20	Rural	Afar	With referral paper	Health center	Yes	Health center	Yes	32	0	1	1	0	0	0	Twin	Home	4	Antepartum	Yes	Yes	Yes	Yes	REFFERED FROM REFUGEE CAMP	Alive	Yes	6	7	Male	1900	1500-2499	Cesarean delivery	ECLAPMSIA+TWIN PREGNANCY	Twin pregnancy	Discharged alive		.	No	No	No	No	10			230000
41	2010	19	<20	Rural	Tigray	With referral paper	Hospital	Yes	Health center	Yes	33	2	1	1	0	0	0	Singleton	Home	48	Antepartum	Yes	Yes	Yes	No	.	Alive	Yes	9	10	Male	2600	2500-3999	Cesarean delivery	SEVERE VULVAL SWEELING +ECLAMP	capillary leak syndrome	Discharged alive		.	No	No	No	No	14	25	17	352000
2	2010	38	>35	Rural	Tigray	With referral paper	Hospital	No		No			1	1	0	0	0	Singleton	Health facility	0	Postpartum	Yes	Yes	No	No	.	Alive	No			Male		Undocumented	Spontaneous Vaginal delivery	.		Discharged alive		.	No	No	No	Yes	12.9	110	125	60000
14	2010	25	20-35	Urban	Tigray	With referral paper	Hospital	Yes	Hospital	Yes	31	5	3	3	0	0	0	Singleton	Home	16	Antepartum	Yes	Yes	No	No	.	Perinatal death	No			Male	900	<1500	Cesarean delivery	FAILED INDUCTION	Failed induction	Discharged alive		.	No	No	No	No	12.9	114	46	179000
43	2011	19	<20	Urban	Tigray	With referral paper	Health center	Yes	Health center	Yes	36	6	1	1	0	0	0	Singleton	Home	24	Postpartum	Yes	No	No	No	.	Alive	Yes	8	9	Male	2400	1500-2499	Spontaneous Vaginal delivery	.		Discharged alive		.	No	No	No	No	12.6			243000
28	2011	19	<20	Rural	Tigray	With referral paper	Health center	Yes	Health center	Yes	42	2	2	1	1	0	0	Twin	Health facility	0	Postpartum	Yes	Yes	No	No	.	Alive	Yes	7	9	Female	2600	2500-3999	Cesarean delivery	fetal tachycardia	NRFHRP	Discharged alive		.	No	No	No	No	14.6			110000
17	2011	23	20-35	Urban	Tigray	Self-referred		Yes	Hospital	No			1	1	0	0	0	Singleton	Home	6	Antepartum	Yes	Yes	Yes	No	.	Alive	Yes	7	9	Female	2900	2500-3999	Cesarean delivery	failed induction	Failed induction	Discharged alive		.	No	No	No	No	15.3	19	15	178000
10	2011	20	20-35	Rural	Tigray	With referral paper	Hospital	Yes	Health center	Yes	35	3	1	1	0	0	0	Singleton	Home	48	Antepartum	Yes	Yes	No	No	.	Alive	Yes	6	7	Male	2200	1500-2499	Cesarean delivery	fetal bradycardia	NRFHRP	Discharged alive		.	No	No	No	No	15.7	70	31	187000
33	2012	32	20-35	Urban	Tigray	With referral paper	Hospital	No		Yes	24	1	1	1	0	0	0	Singleton	Home	16	Antepartum	No	No	No	No	COMMORBIDITY: HIV+ DIABETES MELLITUS	Alive	Yes	0	0	Female	900	<1500	Hysterotomy	FAILED INDUCTION		Dead	After delivery	STATUS EPILEPTICUS WITH MOF	No	No	No	No	10.7	27	19	244000	0.1	0.1
12	2011	19	<20	Rural	Tigray	With referral paper	Health center	Yes	Health center	No			1	1	0	0	0	Singleton	Home	6	Postpartum	Yes	Yes	No	No	.	Alive	No			Male	3000	2500-3999	Spontaneous Vaginal delivery	.		Discharged alive		.	No	No	No	No	12.3	48	27	396000
6	2011	18	<20	Rural	Afar	With referral paper	Hospital	Yes	Health center	Yes	35	0	1	1	0	0	0	Singleton	Health facility	0	Antepartum	Yes	Yes	Yes	No	.	Perinatal death	Yes	0	0	Female	3100	2500-3999	Forceps	.		Discharged alive		.	No	Yes	No	Yes	14.7	318	206	89000
24	2011	28	20-35	Rural	Tigray	With referral paper	Hospital	No		Yes	28	2	1	1	0	0	0	Singleton	Home	1	Antepartum	No	No	No	No	.	Perinatal death	Yes	0	0	Female	800	<1500	Spontaneous Vaginal delivery	.		Discharged alive		.	No	No	No	No	10.3			421000	11.7
9	2011	19	<20	Rural	Tigray	With referral paper	Health center	Yes	Health center	Yes	42	0	1	1	0	0	0	Singleton	Health facility	0	Intrapartum	No	No	No	No	.	Alive	Yes	5	7	Female	3200	2500-3999	Spontaneous Vaginal delivery	.		Discharged alive		.	No	No	No	No	12.7			128000
8	2011	20	20-35	Rural	Tigray	With referral paper	Hospital	Yes	Health center	Yes	38	4	1	1	0	0	0	Singleton	Health facility	0	Intrapartum	Yes	Yes	No	No	.	Alive	Yes	6	8	Male	2800	2500-3999	Spontaneous Vaginal delivery	.		Discharged alive		.	No	Yes	Yes	Yes	14.4			30000
46	2011	25	20-35	Rural	Tigray	With referral paper	Health center	Yes	Health center	No			2	2	0	0	0	Singleton	Home	19	Postpartum	Yes	Yes	No	No	.	Alive	No			Female		Undocumented	Spontaneous Vaginal delivery	.		Discharged alive		.	No	No	No	Yes	13.5	492	199	31000	2.4
31	2011	18	<20	Urban	Amhara	With referral paper	Hospital	Yes	Hospital	No			1	1	0	0	0	Singleton	Home	12	Antepartum	Yes	Yes	No	Yes	.	Alive	Yes	9	10	Male	2200	1500-2499	Spontaneous Vaginal delivery	.		Discharged alive		.	No	No	No	No	14.1	35	14	94000
38	2011	20	20-35	Rural	Tigray	With referral paper	Hospital	Yes	Hospital	Yes	38	1	1	1	0	0	0	Singleton	Home	5	Antepartum	No	No	No	No	.	Alive	Yes	8	9	Female	3100	2500-3999	Forceps	.		Discharged alive		.	No	No	No	No	13.5	59	36	261000	0.2
26	2011	25	20-35	Urban	Tigray	With referral paper	Hospital	No		Yes	26	6	1	1	0	0	0	Singleton	Home	24	Antepartum	Yes	No	Yes	Yes	.	Alive	Yes	6	7	Female	770	<1500	Expelled	.		Discharged alive		.	No	No	No	No	14	46	223	67000
23	2011	23	20-35	Urban	Afar	With referral paper	Hospital	No		No			1	1	0	0	0	Singleton	Home	24	Antepartum	Yes	No	Yes	No	.	Perinatal death	Yes	0	0	Undocumented		Undocumented	Cesarean delivery	ECLAMPSIA+HEELP SX+IUFD	Unfavorable bishop	Discharged alive		.	No	No	No	Yes	7.8	46	51	266000
38	2011	21	20-35	Rural	Tigray	With referral paper	Health center	Yes	Hospital	Yes	33	4	1	1	0	0	0	Singleton	Home	6	Antepartum	Yes	No	No	No	.	Alive	Yes	6	7	Male	2300	1500-2499	Cesarean delivery	UNFAVORABLE BISHOP AND ECLAMPS	Unfavorable bishop	Discharged alive		.	No	No	No	No	14.5	22	12	193000
9	2011	19	<20	Rural	Tigray	With referral paper	Health center	Yes	Health center	No			1	1	0	0	0	Singleton	Home	4	Postpartum	Yes	Yes	No	No	.	Alive	No			Male	2300	1500-2499	Spontaneous Vaginal delivery	.		Discharged alive		.	No	No	No	No	13.3	265		283000	0.2
4	2011	23	20-35	Urban	Tigray	With referral paper	Hospital	No		No			2	2	0	0	0	Singleton	Home	4	Antepartum	No	Yes	No	No	.	Alive	Yes	8	9	Female	2200	1500-2499	Cesarean delivery	ECLAMPSIA+SEVERE OLIGOHYDRAMIN	Oligohydramnios	Discharged alive		.	No	No	No	No	15.5	123	85	152000
7	2012	35	20-35	Urban	Tigray	Self-referred		Yes	Hospital	Yes	40	2	6	6	0	0	0	Singleton	Health facility	0	Intrapartum	Yes	No	No	No	.	Alive	Yes	7	9	Female	2900	2500-3999	Spontaneous Vaginal delivery	.		Discharged alive		.	No	No	No	No	13.6	37	25
4	2011	25	20-35	Rural	Afar	With referral paper	Private	No		No			1	1	0	0	0	Singleton	Home	14	Postpartum	Yes	Yes	Yes	No	.	Alive	No			Female		Undocumented	Spontaneous Vaginal delivery	.		Discharged alive		.	No	No	No	No	13	40	43	245000
56	2011	23	20-35	Rural	Tigray	With referral paper	Health center	Yes	Health center	Yes	36	0	1	1	0	0	0	Singleton	Home	19	Antepartum	Yes	Yes	No	No	.	Alive	Yes	8	9	Male	2000	1500-2499	Forceps	.		Discharged alive		.	No	No	No	No	10.1	108	48	157000	0.2
7	2011	36	>35	Rural	Tigray	With referral paper	Health center	Yes	Health center	No			7	7	0	0	0	Singleton	Home	6	Antepartum	Yes	Yes	Yes	Yes	.	Alive	Yes	4	6	Male	1500	1500-2499	Spontaneous Vaginal delivery	.		Discharged alive		.	No	No	Yes	Yes	14.2	159	180	52000
8	2011	18	<20	Rural	Tigray	With referral paper	Health center	No		No			1	1	0	0	0	Singleton	Home	4	Postpartum	No	No	No	No	crampy abdominal pain	Alive	No			Female		Undocumented	Spontaneous Vaginal delivery	.		Discharged alive		.	No	No	No	No	13.8	101	151	62000
31	2011	20	20-35	Rural	Tigray	With referral paper	Hospital	Yes	Hospital	No			1	1	0	0	0	Singleton	Home	6	Intrapartum	Yes	Yes	No	No	.	Alive	Yes	8	9	Female		Undocumented	Spontaneous Vaginal delivery	.		Discharged alive		.	No	No	No	No	14.8	207	89	180000
6	2011	21	20-35	Rural	Tigray	With referral paper	Health center	Yes	Hospital	No			3	3	0	0	0	Singleton	Home	8	Postpartum	Yes	Yes	Yes	Yes	Loss of conciousness	Alive	No			Female	3000	2500-3999	Cesarean delivery	Privious CS	Previous scar	Discharged alive		.	No	No	No	No	12.2	64	83	317
44	2011	22	20-35	Rural	Tigray	With referral paper	Hospital	Yes	Hospital	Yes	32	2	2	2	0	0	0	Singleton	Health facility	0	Antepartum	Yes	Yes	Yes	No	.	Perinatal death	Yes	0	0	Male	1200	<1500	Spontaneous Vaginal delivery	.		Discharged alive		.	Yes	No	No	No	15.6	47	43	330000
30	2011	20	20-35	Rural	Tigray	With referral paper	Hospital	Yes	Hospital	No			1	1	0	0	0	Twin	Health facility	0	Antepartum	Yes	Yes	Yes	No	.	Alive	Yes	7	9	Male	2700	2500-3999	Cesarean delivery	eclampsia with twin	Twin pregnancy	Discharged alive		.	No	No	No	No	13.6	35	31	165000
37	2011	38	>35	Urban	Tigray	With referral paper	Private	Yes	Private	Yes	30	3	3	2	1	0	0	Singleton	Home	1	Antepartum	No	No	No	No	.	Alive	Yes	6	7	Female	1400	<1500	Cesarean delivery	Ecclampsia, unfavorable bishop	Unfavorable bishop	Discharged alive		.	No	No	No	No	14.3	22	22	107
33	2011	24	20-35	Urban	Tigray	Self-referred		Yes	Health center	Yes	34	4	1	1	0	0	0	Singleton	Health facility	1	Antepartum	No	No	No	No	.	Alive	Yes	9	10	Male	2000	1500-2499	Cesarean delivery	Ecclampsia, unfavorable bishop	Unfavorable bishop	Discharged alive		.	No	No	No	No	15	40	4	164
18	2011	30	20-35	Rural	Tigray	With referral paper	Hospital	Yes	Health center	No			5	5	0	0	0	Twin	Home	16	Antepartum	No	No	No	No	.	Alive	Yes	9	10	Female	2400	1500-2499	Cesarean delivery	ECLAMPSIA+TWIN	Twin pregnancy	Discharged alive		.	No	No	No	No	9.8	27
1	2011	30	20-35	Urban	Tigray	With referral paper	Hospital	Yes	Health center	No			4	4	0	0	0	Twin	Health facility	0	Antepartum	Yes	Yes	Yes	No	.	Alive	Yes	8	9	Female	2400	1500-2499	Cesarean delivery	Twin with eclampsia	Twin pregnancy	Discharged alive		.	No	No	No	No	10.6	106		329000
11	2011	20	20-35	Rural	Tigray	With referral paper	Health center	Yes	Health center	No			1	1	0	0	0	Singleton	Home	4	Postpartum	No	No	No	No	.	Alive	No			Female		Undocumented	Spontaneous Vaginal delivery	.		Discharged alive		.	No	No	No	No	14.5	50	49	203000
14	2011	26	20-35	Rural	Tigray	With referral paper	Hospital	No		No			1	1	0	0	0	Singleton	Health facility	99	Antepartum	Yes	Yes	Yes	No	.	Perinatal death	Yes	0	0	Undocumented		Undocumented	Cesarean delivery	eclampsia with unfavorable	Unfavorable bishop	Discharged alive		.	No	No	Yes	Yes	8.9	31	12	100000	1.2	1.6
34	2011	28	20-35	Urban	Afar	With referral paper	Health center	Yes	Health center	No			4	4	0	0	0	Singleton	Home	6	Antepartum	Yes	No	Yes	No	REFFERED FROM REFUFGE CAMP	Perinatal death	Yes	0	0	Female	2700	2500-3999	Spontaneous Vaginal delivery	.		Discharged alive		.	Yes	No	No	Yes	7.7	93	115	331000	1	1.9
6	2011	30	20-35	Rural	Tigray	With referral paper	Hospital	Yes	Health center	No			3	3	0	0	0	Singleton	Health facility	0	Postpartum	No	No	No	Yes	abnormal behavior	Alive	No			Female		Undocumented	Spontaneous Vaginal delivery	.		Discharged alive		.	No	No	No	No	12.3	564		127000	0.1	0.1
27	2011	19	<20	Rural	Tigray	Self-referred		Yes	Health center	Yes	35	0	1	1	0	0	0	Singleton	Home	24	Antepartum	Yes	Yes	Yes	Yes	.	Alive	Yes	7	8	Male	2300	1500-2499	Forceps	.		Discharged alive		.	No	No	No	No	15.8	37	20	145000
28	2011	20	20-35	Rural	Tigray	With referral paper	Hospital	No		No			1	1	0	0	0	Singleton	Home	8	Antepartum	Yes	No	No	Yes	.	Alive	No			Male		Undocumented	Spontaneous Vaginal delivery	.		Discharged alive		.	No	No	No	No	17.1	299	103	116000
9	2012	24	20-35	Rural	Afar	Self-referred		No		Yes	35	5	3	3	0	0	0	Singleton	Home	48	Antepartum	Yes	No	Yes	No	.	Alive	Yes	8	9	Male	800	<1500	Spontaneous Vaginal delivery	.		Discharged alive		.	No	No	No	No	14.5	42	34	263000
26	2012	20	20-35	Rural	Tigray	With referral paper	Health center	Yes	Health center	No			1	1	0	0	0	Singleton	Health facility	10	Antepartum	Yes	Yes	No	No	.	Alive	Yes	8	9	Male	2400	1500-2499	Spontaneous Vaginal delivery	.		Discharged alive		.	No	No	No	No	15.4	46	21	375000
25	2012	21	20-35	Rural	Tigray	With referral paper	Hospital	Yes	Health center	No			1	1	0	0	0	Singleton	Health facility	6	Antepartum	Yes	Yes	Yes	No	.	Alive	No			Female	1200	<1500	Spontaneous Vaginal delivery	.		Discharged alive		.	No	No	No	No	15.9	115	71	125000
3	2012	28	20-35	Urban	Afar	With referral paper	Hospital	No		No			7	7	0	0	0	Twin	Home	24	Intrapartum	Yes	Yes	Yes	No	.	Alive	Yes	8	10	Female	3200	2500-3999	Cesarean delivery	twin A non-vertex	Twin pregnancy	Discharged alive		.	Yes	No	No	No	10.1	31	26	265000
57	2012	18	<20	Rural	Tigray	With referral paper	Health center	No		No			1	1	0	0	0	Singleton	Home	16	Antepartum	Yes	Yes	Yes	Yes	.	Perinatal death	Yes	0	0	Female	3400	2500-3999	Forceps	.		Discharged alive		.	No	No	No	Yes	13.5	35	70	157000	0.3
5	2012	17	<20	Urban	Afar	With referral paper	Hospital	No		No			1	1	0	0	0	Singleton	Home	16	Antepartum	Yes	No	Yes	No	.	Alive	Yes	6	8	Male	2200	1500-2499	Cesarean delivery	Fetal bradycardia	NRFHRP	Discharged alive		.	No	No	No	No	13.8	30	27	519000
3	2012	20	20-35	Rural	Tigray	With referral paper	Health center	Yes	Health center	Yes	38	4	1	1	0	0	0	Singleton	Home	13	Postpartum	Yes	No	No	Yes	.	Perinatal death	No			Male	2300	1500-2499	Spontaneous Vaginal delivery	.		Discharged alive		.	No	No	No	No	13.2	268	251	263000
3	2012	22	20-35	Urban	Tigray	With referral paper	Hospital	Yes	Not specified	No			1	1	0	0	0	Singleton	Home	14	Postpartum	Yes	Yes	Yes	Yes	.	Alive	Yes	7	9	Female	1900	1500-2499	Spontaneous Vaginal delivery	.		Discharged alive		.	No	No	No	No	15.6	261	254	36000
6	2012	44	>35	Rural	Tigray	With referral paper	Health center	Yes	Health center	Yes	39	5	5	3	2	0	0	Singleton	Home	59	Antepartum	No	No	No	No	.	Perinatal death	Yes	0	0	Undocumented	3000	2500-3999	Cesarean delivery	Protracted SSOL	Poor progress of labor	Discharged alive		.	No	No	No	Yes	15.1	103	44	235000
15	2012	44	>35	Rural	Tigray	Self-referred		Yes	Health center	Yes	39	0	5	4	1	0	0	Singleton	Home	59	Antepartum	No	No	No	No	.	Perinatal death	Yes	0	0	Undocumented	3000	2500-3999	Cesarean delivery	PROLONGED SSOL+IUFD	Poor progress of labor	Discharged alive		.	No	No	No	No	12.7	14	49	257000
48	2012	25	20-35	Rural	Tigray	With referral paper	Health center	Yes	Health center	No			1	1	0	0	0	Singleton	Health facility	0	Intrapartum	Yes	Yes	Yes	No	.	Alive	Yes	6	7	Male	3100	2500-3999	Cesarean delivery	OBSTRUCTED LABOUR	Obstructed labor	Discharged alive		.	Yes	Yes	No	Yes	14.2			89000
19	2012	20	20-35	Rural	Afar	With referral paper	Hospital	Yes	Health center	Yes	34	4	1	1	0	0	0	Singleton	Home	6	Antepartum	Yes	No	No	No	.	Alive	Yes	5	6	Female	2100	1500-2499	Cesarean delivery	ECLAMPSIA+BREECH	Breech presentation	Discharged alive		.	Yes	No	No	No	14	30	14	388000
30	2012	30	20-35	Rural	Amhara	Self-referred		No		No			2	2	0	0	0	Singleton	Home	48	Postpartum	Yes	Yes	Yes	Yes	.	Alive	No			Female	3400	2500-3999	Spontaneous Vaginal delivery	.		Discharged alive		.	No	Yes	No	No	8.7	32	62	331000	0.3
14	2012	24	20-35	Rural	Tigray	With referral paper	Hospital	Yes	Hospital	Yes	34	0	1	1	0	0	0	Twin	Home	16	Antepartum	Yes	Yes	Yes	Yes	.	Alive	Yes	7	9	Male	2000	1500-2499	Cesarean delivery	Eclampsia with twin pregnancy	Twin pregnancy	Discharged alive		.	No	No	No	No	14	25	11	201000
9	2007	43	>35	Rural	Tigray	With referral paper	Health center	No		No			7	7	0	0	0	Singleton	Health facility	0	Postpartum	Yes	Yes	Yes	No	.	Alive	No			Female	900	<1500	Spontaneous Vaginal delivery	.		Discharged alive		.	No	No	No	No	6	39	13	100000
13	2012	29	20-35	Urban	Afar	With referral paper	Hospital	Yes	Hospital	Yes	32	5	2	2	0	0	0	Singleton	Health facility	0	Antepartum	Yes	No	No	No	.	Alive	Yes	7	8	Female	1700	1500-2499	Cesarean delivery	PREVIOUS CS and eclampsia	Previous scar	Discharged alive		.	No	No	No	No	11.2	77	29	280000
36	2012	35	20-35	Urban	Tigray	Self-referred		Yes	Health center	No			4	4	0	0	0	Singleton	Home	8	Postpartum	Yes	Yes	Yes	No	.	Alive	No			Male		Undocumented	Spontaneous Vaginal delivery	.		Discharged alive		.	No	No	No	No	15.7	47	32	115000	0.1	0.1
1	2012	18	<20	Rural	Tigray	With referral paper	Health center	No		No			1	1	0	0	0	Singleton	Home	2	Antepartum	Yes	Yes	Yes	No	.	Alive	No			Male		Undocumented	Spontaneous Vaginal delivery	.		Discharged alive		.	No	No	No	No	16.8	135	54	145000
11	2012	30	20-35	Rural	Tigray	With referral paper	Hospital	Yes	Hospital	Yes	36	4	6	6	0	0	0	Singleton	Home	5	Antepartum	Yes	No	Yes	No	.	Alive	Yes	5	7	Female	1300	<1500	Spontaneous Vaginal delivery	.		Discharged alive		.	No	No	No	No	17.4	94	78	72000
42	2012	19	<20	Rural	Tigray	With referral paper	Hospital	Yes	Health center	Yes	31	3	1	1	0	0	0	Singleton	Home	10	Antepartum	Yes	Yes	Yes	Yes	POST PARTAL BLUE	Alive	Yes	6	8	Male	1900	1500-2499	Cesarean delivery	FAILED INDUCTION	Failed induction	Discharged alive		.	No	No	No	No	14.4	27	24	304000
22	2012	25	20-35	Urban	Afar	With referral paper	Hospital	Yes	Health center	No			1	1	0	0	0	Singleton	Home	14	Antepartum	No	No	No	Yes	.	Perinatal death	Yes	0	0	Male	2700	2500-3999	Spontaneous Vaginal delivery	.		Discharged alive		.	No	No	No	Yes	12.1	408	476	19000	5.6	9
5	2012	25	20-35	Urban	Afar	With referral paper	Health center	Yes	Hospital	No			1	1	0	0	0	Singleton	Home	16	Antepartum	Yes	No	No	Yes	.	Perinatal death	Yes	0	0	Undocumented	2600	2500-3999	Spontaneous Vaginal delivery	.		Discharged alive		.	No	No	No	Yes	12.1	408	476	19000	5.6	9.3
3	2012	23	20-35	Urban	Tigray	With referral paper	Hospital	Yes	Health center	No			1	1	0	0	0	Singleton	Health facility	0	Postpartum	Yes	Yes	No	No	LOSS OF CONSCIOUSNESS	Alive	No			Male		Undocumented	Spontaneous Vaginal delivery	.		Discharged alive		.	No	No	No	Yes	17.4	258	245	60000	0.6
16	2012	20	20-35	Rural	Tigray	With referral paper	Hospital	Yes	Health center	No			1	1	0	0	0	Singleton	Home	16	Antepartum	Yes	No	No	No	.	Alive	Yes	6	8	Male	3800	2500-3999	Cesarean delivery	obstructed labour	Obstructed labor	Discharged alive		.	No	No	No	No	16.3	42		199000
27	2012	30	20-35	Rural	Tigray	With referral paper	Health center	No		Yes	43	5	6	6	0	0	0	Singleton	Health facility	16	Antepartum	No	No	No	No	.	Alive	No			Undocumented		Undocumented	Spontaneous Vaginal delivery	.		Discharged alive		.	No	No	No	No	15.2	105		66000
60	2012	35	20-35	Rural	Tigray	With referral paper	Hospital	Yes	Health center	Yes	31	4	8	8	0	0	0	Singleton	Home	24	Antepartum	Yes	Yes	No	No	LEFT SIDE HEMIPARESIS AND RECUURENT SEIZ	Alive	Yes	8	9	Female	2100	1500-2499	Cesarean delivery	UNFAVORABLE BISHOP	Unfavorable bishop	Dead	After delivery	BRAIN DEATH	No	No	No	No	17.8	203	52	255000	0.4
2	2012	22	20-35	Urban	Tigray	With referral paper	Hospital	Yes	Hospital	Yes	38	3	1	1	0	0	0	Singleton	Home	18	Postpartum	No	Yes	Yes	No	.	Alive	Yes	7	9	Undocumented	1900	1500-2499	Spontaneous Vaginal delivery	.		Discharged alive		.	No	No	No	Yes	14.2	105	127	44000
33	2012	25	20-35	Urban	Tigray	With referral paper	Health center	Yes	Health center	Yes	41	3	2	2	0	0	0	Singleton	Health facility	0	Postpartum	No	No	No	No	.	Alive	Yes	9	10	Female	4100	>4000	Cesarean delivery	fetal tachycardia	NRFHRP	Discharged alive		.	No	No	No	No	12.2	23		147000
3	2012	27	20-35	Urban	Tigray	With referral paper	Hospital	Yes	Health center	No			1	1	0	0	0	Singleton	Home	4	Antepartum	Yes	Yes	No	No	.	Alive	Yes	8	9	Female	2400	1500-2499	Spontaneous Vaginal delivery	.		Discharged alive		.	No	No	No	No	13.5	30	12	233000
16	2012	26	20-35	Rural	Tigray	With referral paper	Hospital	Yes	Health center	No			1	1	0	0	0	Singleton	Home	12	Antepartum	No	No	No	No	.	Perinatal death	Yes	0	0	Male	1000	<1500	Spontaneous Vaginal delivery	.		Discharged alive		.	No	No	No	No	19.1	68		162000
17	2012	25	20-35	Rural	Tigray	With referral paper	Hospital	Yes	Health center	Yes	28	2	1	1	0	0	0	Singleton	Home	24	Antepartum	Yes	No	No	Yes	Loss of conciousness	Alive	Yes	5	6	Female	1200	<1500	Spontaneous Vaginal delivery	.		Discharged alive		.	No	No	No	No	12.7	31	38	53000	0.5
35	2012	20	20-35	Rural	Tigray	With referral paper	Hospital	Yes	Health center	Yes	33	4	1	1	0	0	0	Singleton	Home	26	Antepartum	Yes	No	No	No	.	Alive	Yes	8	9	Male	2100	1500-2499	Cesarean delivery	UNFAVORABLE BISHOP AND ECLAMPS	Unfavorable bishop	Discharged alive		.	No	No	No	No	13.9	31	26	354000	0.6	0.6
36	2012	25	20-35	Rural	Afar	With referral paper	Private	Yes	Health center	Yes	29	3	2	2	0	0	0	Singleton	Home	24	Antepartum	Yes	No	Yes	No	.	Alive	Yes	7	8	Female	1500	1500-2499	Cesarean delivery	VVF	VVF repair	Discharged alive		.	No	No	No	No	11.7	25	8	201000
27	2012	20	20-35	Urban	Tigray	With referral paper	Private	Yes	Hospital	Yes	39	5	1	1	0	0	0	Singleton	Health facility	0	Postpartum	Yes	No	No	No	.	Alive	Yes	9	9	Undocumented	3400	2500-3999	Cesarean delivery	cpd	CPD	Discharged alive		.	No	No	No	No	11.4	23	12	222000	0.1	0.1
7	2012	20	20-35	Urban	Tigray	With referral paper	Hospital	Yes	Hospital	No			2	2	0	0	0	Singleton	Home	5	Antepartum	Yes	Yes	Yes	Yes	.	Alive	Yes	5	9	Undocumented	800	<1500	Expelled	.		Discharged alive		.	No	No	No	No	10.8	105	43	145000	0.5
21	2012	30	20-35	Rural	Tigray	With referral paper	Health center	Yes	Health center	No			3	3	0	0	0	Singleton	Home	21	Antepartum	No	No	Yes	Yes	.	Alive	Yes	8	9	Undocumented	2000	1500-2499	Spontaneous Vaginal delivery	.		Discharged alive		.	No	No	No	No	11.1	75	29	99000	0.2	4.8
17	2012	36	>35	Rural	Tigray	With referral paper	Hospital	Yes	Health center	Yes	24	4	9	9	0	0	0	Singleton	Health facility	16	Antepartum	Yes	Yes	Yes	No	.	Perinatal death	Yes	0	0	Male	850	<1500	Expelled	.		Discharged alive		.	No	No	No	No	14.5			316000
5	2012	30	20-35	Rural	Tigray	With referral paper	Hospital	Yes	Health center	Yes	37	3	4	3	1	0	0	Singleton	Home	16	Antepartum	Yes	Yes	Yes	No	.	Alive	Yes	8	9	Female	3000	2500-3999	Spontaneous Vaginal delivery	.		Discharged alive		.	No	No	No	No	11.6	79	22	187000	0.1	0.2
35	2012	28	20-35	Urban	Tigray	With referral paper	Hospital	No		No			4	3	1	0	0	Singleton	Home	27	Postpartum	Yes	No	No	No	ABORTION	Perinatal death	Yes	0	0	Undocumented	300	<1500	Spontaneous Vaginal delivery	.		Discharged alive		.	No	No	No	Yes	11.5	439	1587	38000	4	2.2
3	2012	20	20-35	Rural	Tigray	With referral paper	Hospital	Yes	Hospital	Yes	38	0	1	1	0	0	0	Singleton	Health facility	8	Antepartum	Yes	Yes	Yes	No	.	Alive	Yes	8	9	Male	2800	2500-3999	Cesarean delivery	Fetal tachycardia	NRFHRP	Discharged alive		.	No	No	No	No	11.4	35	16	126000	0.6	0.4
32	2012	25	20-35	Rural	Tigray	With referral paper	Hospital	Yes	Health center	No			1	0	1	0	0	Singleton	Home	8	Antepartum	Yes	No	No	No	.	Perinatal death	No			Undocumented		Undocumented	Expelled	.		Discharged alive		.	No	No	No	No	18.7	97	42	199000	0.1	0.2
13	2012	19	<20	Rural	Tigray	With referral paper	Health center	Yes	Health center	No			1	1	0	0	0	Singleton	Health facility	6	Postpartum	Yes	Yes	Yes	No	.	Alive	No			Male		Undocumented	Spontaneous Vaginal delivery	.		Discharged alive		.	No	No	No	No	14.7	256	208	226000	0.3	0.2
10	2012	33	20-35	Urban	Tigray	With referral paper	Hospital	Yes	Hospital	No			6	6	0	0	0	Singleton	Home	3	Postpartum	Yes	No	No	No	.	Alive	No			Female	3000	2500-3999	Spontaneous Vaginal delivery	.		Discharged alive		.	No	No	No	Yes	13.8	100	138	30000
62	2012	21	20-35	Rural	Tigray	With referral paper	Hospital	Yes	Health center	Yes	24	1	2	2	0	0	0	Singleton	Home	9	Antepartum	Yes	No	No	No	.	Perinatal death	No			Undocumented		Undocumented	Expelled	.		Discharged alive		.	No	No	No	No	15.9	34	17	193000	0.1	0.2
12	2012	18	<20	Urban	Tigray	With referral paper	Hospital	Yes	Health center	Yes	30	4	1	1	0	0	0	Singleton	Health facility	0	Antepartum	Yes	Yes	Yes	Yes	.	Alive	Yes	8	7	Male	1100	<1500	Cesarean delivery	eclampsia with unfavorable	Unfavorable bishop	Discharged alive		.	No	No	No	No	13.6	107	147	132000	0.1	0.4
11	2012	22	20-35	Rural	Tigray	With referral paper	Hospital	Yes	Health center	No			1	1	0	0	0	Singleton	Health facility	7	Postpartum	No	No	No	No	.	Alive	No			Female	2200	1500-2499	Spontaneous Vaginal delivery	.		Discharged alive		.	No	No	No	No	15.5	50	20	124000
51	2012	22	20-35	Rural	Tigray	With referral paper	Hospital	Yes	Health center	Yes	36	4	1	1	0	0	0	Singleton	Home	20	Antepartum	Yes	Yes	Yes	No	.	Alive	Yes	3	5	Male	2200	1500-2499	Cesarean delivery	BRADYCARDIA	NRFHRP	Discharged alive		.	No	No	No	Yes	11.6	227	116	59000
42	2012	25	20-35	Rural	Tigray	With referral paper	Hospital	Yes	Hospital	Yes	42	5	1	1	0	0	0	Singleton	Home	2	Postpartum	No	No	No	No	.	Perinatal death	Yes	0	0	Female		Undocumented	Spontaneous Vaginal delivery	.		Discharged alive		.	No	No	No	No	10.5	102	71	185000
11	2012	20	20-35	Rural	Tigray	With referral paper	Hospital	Yes	Health center	Yes	29	2	2	2	0	0	0	Twin	Home	15	Antepartum	No	No	No	No	.	Alive	Yes	5	7	Male	1700	1500-2499	Cesarean delivery	ECLAMPSIA+TWIN	Twin pregnancy	Discharged alive		.	No	No	No	No	11.1	336	95	119000	1
47	2013	20	20-35	Rural	Tigray	With referral paper	Health center	Yes	Health center	No			1	1	0	0	0	Singleton	Home	24	Intrapartum	Yes	No	No	No	.	Perinatal death	No			Undocumented		Undocumented	Spontaneous Vaginal delivery	.		Discharged alive		.	No	No	No	No	16.1	48	33	309000	0.1
20	2013	28	20-35	Urban	Tigray	With referral paper	Private	Yes	Private	No			3	3	0	0	0	Singleton	Health facility	1	Postpartum	No	No	No	No	.	Alive	Yes	8	9	Female	4500	>4000	Cesarean delivery	Post term and bigbaby	macrosomia	Discharged alive		.	No	No	No	No	12.3	30	19	256000
12	2013	25	20-35	Urban	Tigray	Self-referred		Yes	Health center	No			1	1	0	0	0	Singleton	Home	12	Antepartum	Yes	No	No	No	.	Alive	Yes	5	6	Male	2400	1500-2499	Cesarean delivery	unfavorable with eclampsia	Unfavorable bishop	Discharged alive		.	No	No	No	No	16	29		373000	0.1
2	2013	30	20-35	Rural	Tigray	With referral paper	Hospital	Yes	Health center	Yes	28	1	1	1	0	0	0	Singleton	Home	72	Antepartum	Yes	Yes	Yes	Yes	.	Alive	Yes	8	8	Female	1000	<1500	Cesarean delivery	eclampsia with unfavorable	Unfavorable bishop	Discharged alive		.	No	No	No	Yes	14.3	103	67	71000
58	2013	30	20-35	Rural	Tigray	With referral paper	Hospital	Yes	Health center	No			1	1	0	0	0	Singleton	Home	7	Antepartum	Yes	No	No	No	.	Alive	Yes	8	8	Female	1000	<1500	Cesarean delivery	UNFAVORABLE BISHOP	Unfavorable bishop	Discharged alive		.	No	No	No	Yes	14.1	103	67	71000
1	2013	23	20-35	Urban	Tigray	With referral paper	Private	Yes	Private	Yes	30	6	3	3	0	0	0	Singleton	Health facility	1	Antepartum	Yes	Yes	Yes	No	.	Alive	No			Male	800	<1500	Cesarean delivery	eclampsia with 2scar	Previous scar	Discharged alive		.	No	No	No	Yes	14.3	477		60000
39	2013	33	20-35	Urban	Tigray	With referral paper	Health center	Yes	Hospital	Yes	32	5	3	2	1	0	0	Twin	Health facility	0	Postpartum	Yes	No	No	No	.	Alive	Yes	8	9	Male	1800	1500-2499	Spontaneous Vaginal delivery	.		Dead	After delivery	AMNIOTIC FLUID IMBOLISM	No	Yes	Yes	No	12.5
40	2013	21	20-35	Rural	Tigray	Self-referred		Yes	Health center	No			1	1	0	0	0	Singleton	Home	10	Intrapartum	Yes	Yes	No	No	.	Alive	Yes	8	9	Female	2200	1500-2499	Vacuum	.		Discharged alive		.	No	No	No	No	14.5	285		78000
29	2013	28	20-35	Rural	Tigray	With referral paper	Hospital	Yes	Health center	No			1	1	0	0	0	Singleton	Home	25	Antepartum	Yes	Yes	Yes	No	.	Perinatal death	No			Undocumented	500	<1500	Expelled	.		Dead	After delivery	multiorgan failure	No	No	Yes	Yes	13.8	730	185	53000
8	2013	22	20-35	Rural	Tigray	With referral paper	Hospital	Yes	Health center	Yes	29	5	1	1	0	0	0	Singleton	Home	99	Antepartum	Yes	Yes	Yes	No	.	Alive	Yes	9	10	Male	1500	1500-2499	Cesarean delivery	eclampsia with unfavorable	Unfavorable bishop	Discharged alive		.	No	No	No	No	14.5	55		185000
11	2013	18	<20	Rural	Tigray	With referral paper	Hospital	Yes	Health center	Yes	35	6	1	1	0	0	0	Singleton	Home	24	Antepartum	Yes	Yes	Yes	No	.	Alive	No			Male	2300	1500-2499	Spontaneous Vaginal delivery	.		Discharged alive		.	No	No	No	No	13.2	50		205000
10	2013	32	20-35	Rural	Tigray	With referral paper	Hospital	Yes	Health center	Yes	34	0	6	5	1	0	0	Singleton	Health facility	0	Antepartum	Yes	Yes	No	No	loss of vision	Alive	Yes	7	8	Female	1400	<1500	Cesarean delivery	Unfavorable bishop with eclamp	Unfavorable bishop	Discharged alive		.	No	No	No	Yes	13.6	85		106000	0.1
52	2012	22	20-35	Urban	Tigray	With referral paper	Hospital	Yes	Private	Yes	30	2	1	1	0	0	0	Singleton	Home	16	Antepartum	Yes	Yes	Yes	No	.	Alive	Yes	6	8	Female	1800	1500-2499	Vacuum	.		Discharged alive		.	Yes	No	Yes	No	15.6	151	75	73000	0.4
19	2013	26	20-35	Urban	Tigray	Self-referred		Yes	Health center	Yes	27	3	2	2	0	0	0	Singleton	Home	12	Antepartum	Yes	Yes	No	No	.	Perinatal death	Yes	0	0	Female	1000	<1500	Spontaneous Vaginal delivery	.		Discharged alive		.	No	No	No	No	14.4	47		129
1	2013	24	20-35	Rural	Tigray	Self-referred		Yes	Hospital	No			1	1	0	0	0	Singleton	Home	12	Antepartum	No	No	No	No	.	Alive	Yes	6	8	Male	2800	2500-3999	Cesarean delivery	bradycardia	NRFHRP	Discharged alive		.	No	No	No	No	12.3	25		235000
2	2012	19	<20	Rural	Tigray	With referral paper	Health center	No		No			1	1	0	0	0	Singleton	Home	36	Postpartum	Yes	Yes	Yes	Yes	.	Alive	No			Male		Undocumented	Spontaneous Vaginal delivery	.		Discharged alive		.	No	No	No	Yes	15	978	294	187000	0.1
3	2011	39	>35	Urban	Tigray	With referral paper	Hospital	Yes	Hospital	No			4	4	0	0	0	Singleton	Health facility	0	Antepartum	Yes	Yes	Yes	Yes	.	Alive	Yes	4	5	Male	1000	<1500	Spontaneous Vaginal delivery	.		Discharged alive		.	No	No	No	No	9.3	29	27	255000
4	2013	23	20-35	Rural	Tigray	With referral paper	Health center	Yes	Health center	Yes	34	4	2	2	0	0	0	Singleton	Health facility	0	Postpartum	Yes	Yes	Yes	No	.	Alive	No			Male		Undocumented	Spontaneous Vaginal delivery	.		Discharged alive		.	No	No	No	No	12.5	45	45
5	2011	22	20-35	Urban	Tigray	Self-referred		Yes	Health center	No			1	1	0	0	0	Singleton	Health facility	0	Antepartum	Yes	Yes	Yes	Yes	.	Alive	Yes	8	9	Male	2300	1500-2499	Cesarean delivery	tachycardia	NRFHRP	Discharged alive		.	No	No	No	No	12.5	34	33	204000
6	2011	32	20-35	Urban	Tigray	With referral paper	Private	Yes	Private	Yes	30	6	4	4	0	0	0	Singleton	Health facility	0	Antepartum	Yes	Yes	Yes	No	.	Alive	Yes	7	9	Female	1600	1500-2499	Cesarean delivery	3CS scar	Previous scar	Discharged alive		.	No	No	No	No	14.6	35	40	126000
7	2013	22	20-35	Rural	Tigray	With referral paper	Hospital	Yes	Health center	Yes	35	1	1	1	0	0	0	Singleton	Health facility	72	Antepartum	Yes	Yes	Yes	Yes	.	Alive	Yes	6	8	Male	2800	2500-3999	Cesarean delivery	tachycardia	NRFHRP	Discharged alive		.	No	No	No	No	14.9	25	16	129000
8	2012	30	20-35	Rural	Tigray	With referral paper	Health center	Yes	Health center	Yes	36	4	6	6	0	0	0	Singleton	Home	5	Antepartum	Yes	Yes	Yes	Yes	.	Alive	Yes	5	7	Female	1300	<1500	Spontaneous Vaginal delivery	.		Discharged alive		.	No	No	No	Yes	17.4	308	139	72000
9	2007	23	20-35	Rural	Tigray	With referral paper	Health center	Yes	Health center	No			2	2	0	0	0	Singleton	Home	24	Intrapartum	Yes	Yes	Yes	Yes	.	Alive	Yes	7	8	Female	2700	2500-3999	Spontaneous Vaginal delivery	.		Discharged alive		.	No	No	No	Yes	9.1	164	139	95000	0.1
10	2013	40	>35	Rural	Tigray	With referral paper	Health center	No		No			3	3	0	0	0	Singleton	Home	72	Postpartum	Yes	Yes	Yes	No	.	Alive	No			Female		Undocumented	Spontaneous Vaginal delivery	.		Discharged alive		.	No	No	No	No	13.5	73	101	167000	0.1
11	2010	22	20-35	Rural	Tigray	With referral paper	Health center	No		Yes	41	2	1	1	0	0	0	Singleton	Home	6	Intrapartum	Yes	Yes	Yes	No	.	Alive	Yes	6	9	Female	3500	2500-3999	Cesarean delivery	tachycardia	NRFHRP	Discharged alive		.	No	No	No	No	15.4	46	17	292000
12	2011	20	20-35	Rural	Tigray	With referral paper	Hospital	Yes	Hospital	Yes	37	5	1	1	0	0	0	Singleton	Home	5	Antepartum	Yes	Yes	Yes	No	.	Perinatal death	No			Undocumented	4000	>4000	Cesarean delivery	bigbaby with eclampsia	macrosomia	Discharged alive		.	Yes	No	No	No	11.7	52	20	228000	0.2
13	2013	19	<20	Rural	Tigray	With referral paper	Private	No		Yes	33	1	2	2	0	0	0	Singleton	Health facility	0	Postpartum	Yes	Yes	No	No	.	Alive	Yes	8	9	Male	2400	1500-2499	Spontaneous Vaginal delivery	.		Discharged alive		.	No	No	No	No	12	29		208000
14	2013	20	20-35	Rural	Tigray	With referral paper	Hospital	No		No			1	1	0	0	0	Singleton	Home	5	Postpartum	Yes	Yes	No	No	.	Alive	Yes	9	10	Female	3000	2500-3999	Spontaneous Vaginal delivery	.		Discharged alive		.	No	No	No	No	16.2	93		204000	0.1
15	2010	26	20-35	Urban	Tigray	With referral paper	Hospital	No		Yes	30	4	2	1	1	0	0	Singleton	Home	24	Intrapartum	Yes	Yes	Yes	No	.	Perinatal death	No			Undocumented		Undocumented	Spontaneous Vaginal delivery	.		Discharged alive		.	No	No	No	No	15.4	124	74	156000
16	2011	21	20-35	Urban	Tigray	With referral paper	Hospital	Yes	Hospital	Yes	36	6	2	1	0	0	1	Singleton	Health facility	0	Antepartum	Yes	Yes	Yes	No	.	Alive	Yes	9	10	Male	2500	2500-3999	Spontaneous Vaginal delivery	.		Discharged alive		.	No	No	No	No	12.5	61	56	266000
[truncated: 32 more columns]
